# Supplementary material for: Vegetation dynamics inside Mediterranean vineyards: A dataset for tracking changes using unmanned aerial vehicles
Source: Data Brief. 2026 Mar 9;66:112660. doi: 10.1016/j.dib.2026.112660 (PMC12996690; doi:10.1016/j.dib.2026.112660)
Supplement: Supplementary file 1 [file mmc1.zip › README.md]

This README file was generated on 2026-02-11 by Martin FAUCHER.

Last updated on: 2026-02-11

\## Dataset title: Evolution of vegetation levels in Mediterranean vineyards: comparing field observation data and drone imaging

\## DOI: https://doi.org/10.57745/MXM55R


\## Contact address: martin.faucher@supagro.fr


\# How to access the dataset


We recommend using the 'Change View' option above the repository window to switch to 'Tree view', in order to visualize the repository structure as presented in the manuscript. 

The dataset cannot be downloaded as a whole due to file download size restrictions. 

For each dataset specific to the vineyard it describes, the subfolders containing one type of file (i.e. IMAGES, CLOUD, RASTER, or VECTORS) can be downloaded as a whole in a compressed file by clicking on the subfolder and using the 'Access File' button. Although folders inside these subfolders can be downloaded independently, their files can be downloaded individually.


\# How to use the dataset


DISCLAIMER : This notice is based on our personnal experience handling these data and aims at providing a few use cases as a demonstration of possible use. Other methods exist and may be a better way to produce intended results for scientific queries distant from those of the team responsible for these data.


After extracting and storing the data in your preferred working directory, data can be used with different softwares (Python, R, CloudCompare, etc.). CloudCompare is specific to point cloud (.ply) files, and offers comprehensive visualization and processing methods. 

Most functions implemented on CloudCompare can be used in Python using the CloudComPy package. Associated with usual packages for spatial datas such as geopandas, point cloud files, rasters (.tif), and spatial vectors (.gpkg) can all be opened in Python and used for further analyses.

While possible, we do not opening .ply files with R, and rather advise to use this programming language for statistical analysis and graphical displays of data processed with Python. The 'terra' package is a useful tool to manipulate spatial raster and vector files in R.
